# Supplementary material for: Oncologic drug repository programs in the United States: a review and comparison
Source: Health Aff Sch. 2024 Mar 6;2(3):qxae031. doi: 10.1093/haschl/qxae031 (PMC10986299; doi:10.1093/haschl/qxae031)
Supplement: qxae031_Supplementary_Data [file qxae031_supplementary_data.zip]

Archive with 5 entries (5 files):
- coi_disclosure.Heater.docx
- coi_disclosure.Kircher.docx
- coi_disclosure.Trosman 2.docx
- coi_disclosure.Weldon.docx
- coi_disclosure AB.docx
